# Supplementary material for: CD56-mediated activation of human natural killer cells is triggered by Aspergillus fumigatus galactosaminogalactan
Source: PLoS Pathog. 2024 Jun 18;20(6):e1012315. doi: 10.1371/journal.ppat.1012315 (PMC11216564; doi:10.1371/journal.ppat.1012315)
Supplement: S1 Data — (XLSX) [file ppat.1012315.s008.xlsx]

## Sheet: Fig1
Figure 1A	CD56+ cells (%)		A. fumigatus ATCC46645			Figure 1B	CD56+ cells (%)		A. fumigatus ATCC46645
			Proteinase K treatment						Periodate treatment
		Control	0 min	60 min				Control	0 min	60 min
		98.5	61.5	53.2				98.2	78.9	97.7
		94.9	44.4	8.21				95.2	53.6	91.5
		97.9	64.1	27.9				98.1	71.9	96
Figure 1E	CD56+ cells (%)		A. fumigatus ATCC46645
				Periodate treatment
		Control		10 min	60 min
		98.2	71.3	82	91.6
		97.3	64.3	71.9	88.1
		97.8	70.1	75.5	88.2
		98.7	66	73.4	88.1
		96.1	76.5	82.6	92
Figure 1F	CCL3 (pg/mL)		A. fumigatus ATCC46645				CCL4 (pg/mL)		A. fumigatus ATCC46645
				Periodate treatment						Periodate treatment
		Control		10 min	60 min			Control		10 min	60 min
		24.501	40.8733	30.2675	28.0296			113.992	192.41	181.377	131.681
		30.7741	41.3796	35.3107	25.9388			174.395	219.784	199.194	156.999
		15.3106	21.8714	20.158	18.7838			26.6303	97.8141	82.8711	68.4189
		30.969	39.8877	36.4805	31.6487			151.491	187.856	174.395	143.985
	CCL5 (pg/mL)		A. fumigatus ATCC46645				Perforin (ng/mL)		A. fumigatus ATCC46645
				Periodate treatment						Periodate treatment
		Control		10 min	60 min			Control		10 min	60 min
		76.3293	261.682	139.693	101.423			3438.66	19661.7	11981.9	8689.83
		98.6656	205.364	163.385	123.334			2105.68	12113.2	13567.4	4291.98
		175.461	288.702	289.591	212.879			2772.17	14748.9	11153.8	5483.59
		81.2031	231.178	197.246	56.1901			1782.53	15566.8	10790.3	6523.72
