# Supplementary material for: CD56-mediated activation of human natural killer cells is triggered by Aspergillus fumigatus galactosaminogalactan
Source: PLoS Pathog. 2024 Jun 18;20(6):e1012315. doi: 10.1371/journal.ppat.1012315 (PMC11216564; doi:10.1371/journal.ppat.1012315)
Supplement: S2 Data — (XLSX) [file ppat.1012315.s009.xlsx]

## Sheet: Fig2
Figure 2A	OD492 (CD56 ELISA)	Control (no coating)	RodAp	Melanin	β-glucan	α-glucan	Chitin	Galactomannan (GM)	Soluble GAG	Insoluble GAG (PGG)
		0.1006	0.0875	0.1183	0.0744	0.1196	0.1241	0.089	0.1799	0.7606
		0.0969	0.0837	0.1089	0.0879	0.1047	0.1146	0.0978	0.2401	0.7534
		0.0909	0.0871	0.1184	0.10921	0.1111	0.1145	0.10669	0.221643	0.8763
Figure 2C	CD56+ cells (%)		PGG (µg/mL)				CD69+ cells (%)		PGG (µg/mL)
		Control	40	20	10			Control	40	20	10
		95.4	64.6	73.8	89.8			15.9	31.1	23.7	16
		92.7	43.2	66.3	83.6			5.42	16	18.1	8.45
		89.3	46.1	65.9	81.4			15.1	27	21.8	20.3
Figure 2D	CCL3 (pg/mL)		PGG (µg/mL)				CCL4 (pg/mL)		PGG (µg/mL)				CCL5 (pg/mL)		PGG (µg/mL)
		Control	40	20	10			Control	40	20	10			Control	40	20	10
		83.8851	402.481	351.712	168.936			522.546	1747.9	1479.03	547.024			75.6285	328.582	155.983	75.6285
		33.2403	297.537	240.07	113.793			293.609	994.695	741.344	349.567			29.688	131.419	56.6679	39.7936
		75.7056	288.845	204.772	224.537			407.959	1509.75	1048.74	731.155			68.7412	115.011	154.427	102.698
Figure 2E	CD56+ cells (%)		MOI 0.5		MOI 2		MOI 4			CD69+ cells (%)		MOI 0.5		MOI 2		MOI 4
		Control	AF (ATCC46645)	AN	AF	AN	AF	AN			Control	AF	AN	AF	AN	AF	AN
		96.36	39.86	76.4	26.84	45.46	29.77	39.36			1.92	5.74	2.36	7.64	5.08	12.97	7.52
		97.49	44.85	81.32	45.15	53.06	47.72	54.15			11.67	15.64	9.99	24.32	11.37	24.36	16.26
		95.92	60.94	81.54	37.01	57.77	41.94	52.29			3.57	7.97	4.48	12.42	7.92	15.7	7.87
																			CD107a+ cells (%)		MOI 0.5		MOI 2		MOI 4
																				Control	AF	AN	AF	AN	AF	AN
Figure 2F	CCL3 (pg/mL)		MOI 0.5		MOI 2		MOI 4			CCL4 (pg/mL)		MOI 0.5		MOI 2		MOI 4				2.67	9.58	5.28	8.24	10.99	19.09	15.29
		Control	AF (ATCC46645)	AN	AF	AN	AF	AN			Control	AF	AN	AF	AN	AF	AN			5.96	14.9	8.65	17.72	10.36	17.75	13.17
		0	27.7804	10.9864	78.6516	38.6673	87.461	61.8689			48.377	477.021	114.814	310.725	239.283	344.255	298.248			4.87	15.64	8.81	21.39	13.06	23.08	13.92
		15.281	40.4951	29.2631	107.115	51.5309	130.482	67.7792			160.01	231.62	251.819	518.455	325.689	753.6	381.721
		29.9008	54.7207	42.9129	115.005	61.4318	171.253	76.483			106.094	208.36	223.168	320.069	249.531	327.067	307.758
																			CCL5 (pg/mL)		MOI 0.5		MOI 2		MOI 4
																				Control	AF	AN	AF	AN	AF	AN
																				50.8265	62.2914	52.9071	121.247	75.5923	150.909	103.359
																				51.4332	56.527	51.0047	81.4177	59.6285	98.2585	69.8172
																				44.2524	49.3384	48.8458	57.5292	49.2679	54.6149	57.9394
