# Supplementary material for: CD56-mediated activation of human natural killer cells is triggered by Aspergillus fumigatus galactosaminogalactan
Source: PLoS Pathog. 2024 Jun 18;20(6):e1012315. doi: 10.1371/journal.ppat.1012315 (PMC11216564; doi:10.1371/journal.ppat.1012315)
Supplement: S3 Data — (XLSX) [file ppat.1012315.s010.xlsx]

## Sheet: Fig3
Figure 3B	CD56+ cells (%)		MOI 0.5			MOI 2			MOI 4				CD69+ cells (%)		MOI 0.5			MOI 2			MOI 4				CD107a+ cells (%)		MOI 0.5			MOI 2			MOI 4
		Control	AF (Af293)	Δagd	Δuge	AF (Af293)	Δagd	Δuge	AF (Af293)	Δagd	Δuge			Control	AF (Af293)	Δagd	Δuge	AF (Af293)	Δagd	Δuge	AF (Af293)	Δagd	Δuge			Control	AF (Af293)	Δagd	Δuge	AF (Af293)	Δagd	Δuge	AF (Af293)	Δagd	Δuge
		96.36	88.08	96.8	96.74	52.17	96.88	96.75	31.64	97.01	97.03			1.92	2.27	1.6	2.17	5.5	1.66	2.06	10.46	1.91	1.95			2.67	4.4	3.37	3.65	7.08	2.09	2.96	15.39	3.2	4.08
		97.49	89.51	97.39	97.41	57.37	97.22	96.86	42.25	97.18	97.24			11.67	11.24	5.94	6.65	13.11	9.05	11.44	18.64	9.41	10.34			5.96	7.59	6.93	7.34	10.27	4.19	4.85	10.29	5.35	4.68
		95.92	90.02	95.48	95.81	55.77	95.67	96.03	39.78	95.8	95.65			3.57	4.07	4.23	4.47	8.08	4.47	4.72	8.61	3.53	4.46			4.87	8.14	5.51	5.04	9.75	5.75	7.29	18.47	7.03	10.14
Figure 3C	CCL3 (pg/mL)		MOI 0.5			MOI 2			MOI 4				CCL4 (pg/mL)		MOI 0.5			MOI 2			MOI 4				CCL5 (pg/mL)		MOI 0.5			MOI 2			MOI 4
		Control	AF (Af293)	Δagd	Δuge	AF (Af293)	Δagd	Δuge	AF (Af293)	Δagd	Δuge			Control	AF (Af293)	Δagd	Δuge	AF (Af293)	Δagd	Δuge	AF (Af293)	Δagd	Δuge			Control	AF (Af293)	Δagd	Δuge	AF (Af293)	Δagd	Δuge	AF (Af293)	Δagd	Δuge
		39.0343	43.0748	38.946	41.3467	56.7239	41.5256	40.7556	74.8433	48.3872	52.8382			305.215	383.429	378.546	461.509	788.085	455.772	476.272	1239.46	621.505	666.954			85.9459	126.789	103.204	148.92	240.305	56.0328	150.758	453.319	120.653	237.813
		27.8762	30.199	28.4796	29.6944	40.7085	31.3401	32.1286	99.6501	33.0016	34.8412			88.487	131.609	101.736	113.005	339.344	133.548	147.347	805.539	176.601	197.03			38.5834	24.7774	25.9279	52.2334	122.57	86.7129	33.0227	228.992	35.5154	49.1297
		28.7836	30.477	29.2489	29.5521	44.6761	30.701	29.8699	66.1674	30.206	32.0774			129.398	129.54	97.8914	116.094	366.882	127.486	152.522	1013.28	159.813	182.568			109.915	273.964	162.455	208.283	293.046	165.968	153.634	537.136	188.978	255.133
	Granzyme B (pg/mL)		MOI 0.5			MOI 2			MOI 4				Perforin (pg/mL)		MOI 0.5			MOI 2			MOI 4
		Control	AF (Af293)	Δagd	Δuge	AF (Af293)	Δagd	Δuge	AF (Af293)	Δagd	Δuge			Control	AF (Af293)	Δagd	Δuge	AF (Af293)	Δagd	Δuge	AF (Af293)	Δagd	Δuge
		130.779	134.243	133.995	118.247	210.451	141.373	183.172	373.079	240.729	221.355			2518.63	2644.23	1976.72	1280.63	3577.13	2975.46	2335.29	5645.13	4924.31	2714.12
		120.172	98.8714	86.9899	99.1011	190.98	93.3965	90.0118	327.054	93.3965	118.848			1195.76	697.399	537.357	719.825	2384.92	842.246	505.957	3969.13	487.724	607.249
		113.233	165.09	153.227	128.319	375.879	106.168	121.983	706.73	116.45	108.628			563.693	804.485	794.639	449.233	3927.47	421.884	593.832	2445.7	408.974	393.781
