# Supplementary material for: CD56-mediated activation of human natural killer cells is triggered by Aspergillus fumigatus galactosaminogalactan
Source: PLoS Pathog. 2024 Jun 18;20(6):e1012315. doi: 10.1371/journal.ppat.1012315 (PMC11216564; doi:10.1371/journal.ppat.1012315)
Supplement: S4 Data — (XLSX) [file ppat.1012315.s011.xlsx]

## Sheet: Fig4
Figure 4A	OD492 (CD56 ELISA)		De-N-acetylated GAG			Native GAG			N-acetylated GAG
		secondary (sec.) antibody (Ab)	0.0549	0.0442	0.05012	0.0583	0.0448	0.0492	0.0544	0.0437	0.048215
		Anti-CD56-mAb+Sec. Ab	0.0767	0.0755	0.06821	0.0785	0.083	0.0881	0.0544	0.0556	0.051246
		CD56+anti-CD56-mAb+Sec. Ab	0.5457	0.5685	0.611243	0.922	0.8612	0.895654	0.0614	0.0675	0.063124
Figure 4B	CD56+ cells (%)	Control	PGG	aPGG	dePGG		CD69+ cells (%)	Control	PGG	aPGG	dePGG		CD107a+ cells (%)	Control	PGG	aPGG	dePGG
		97.8	40.28	98	85.59			13.77	19.67	15.5	17.79			0.81	1.68	0.87	0.96
		97.61	58.81	97.16	89.17			4.4	8.95	5.5	5.12			0.54	1.3	0.59	0.7
		97.49	51.01	97.21	92.11			6.47	16.19	4.17	4.26			0.71	1.48	0.71	0.57
		96.78	47.9	96.4	87.92			5.83	5.16	6.45	5.91			2.17	6.47	3.64	5.63
		96.99	66.31	96.43	90.49			11.22	15.14	11.35	12.33			3.22	7.64	3.31	4.98
		94.35	68.22	94.66	87.71			11.3	14.11	9.46	12.09			1.54	4.1	1.48	2.49
Figure 4C	CCL3 (pg/mL)	Control	PGG	aPGG	dePGG		CCL4 (pg/mL)	Control	PGG	aPGG	dePGG		CCL5 (pg/mL)	Control	PGG	aPGG	dePGG
		20.2532	63.2398	20.0812	35.4276			93.3658	444.671	102.02	151.302			69.3588	230.636	69.436	76.7703
		22.8369	92.3239	25.2742	44.6846			119.927	495.873	127	279.394			46.8095	61.4563	47.403	50.561
		56.9665	121.488	51.1916	60.4993			307.046	549.835	270.323	247.156			46.6714	67.376	47.3326	54.9169
		21.9722	29.1575	22.0042	24.9991			33.4807	192.764	16.4493	62.5672			62.4556	95.5811	56.7361	62.3358
		22.5524	40.6095	21.8396	34.9935			0	213.622	0	105.654			0	49.1087	1.11575	55.7206
		47.8022	130.911	81.8549	118.664			188.501	605.4	284.829	369.301			15.2396	86.476	27.9246	94.2024
Figure 4D	CD56+ cells (%)	Control	GalN	GalNAc	Chitosan		CD69+ cells (%)	Control	GalN	GalNAc	Chitosan		CD107a+ cells (%)	Control	GalN	GalNAc	Chitosan
		97.67	35.74	97.09	97.79			8.38	39.39	6.52	6.47			17.69	22.9	19.3	14.59
		96.57	49.67	95.9	96.29			7.21	40.34	5.2	5.77			17.01	21.76	20.23	17.21
		97.73	30.1	97.85	97.39			19.4	44.9	16.16	11.98			17.22	25.89	16.31	14.41
		96.45	27.03	95.93	96.01			15.23	50.28	19.78	14.48			17.55	19.77	18.64	18.01
	CCL3 (pg/mL)	Control	GalN	GalNAc	Chitosan		CCL4 (pg/mL)	Control	GalN	GalNAc	Chitosan		CCL5 (pg/mL)	Control	GalN	GalNAc	Chitosan
		66.0571	257.191	52.7251	110.274			213.578	1254.98	277.887	376.125			96.4653	359.498	108.596	96.9958
		96.3736	796.281	122.655	135.655			299.589	1819.97	260.853	341.955			62.7496	262.384	67.0898	61.6031
		76.153	380.854	74.6965	101.63			194.42	1650.55	174.311	235.147			84.301	395.491	80.2694	83.2958
		221.671	1203.85	441.393	470.062			736.231	4531.47	1573.27	959.39			145.356	797.33	169.136	182.721
