# Supplementary material for: CD56-mediated activation of human natural killer cells is triggered by Aspergillus fumigatus galactosaminogalactan
Source: PLoS Pathog. 2024 Jun 18;20(6):e1012315. doi: 10.1371/journal.ppat.1012315 (PMC11216564; doi:10.1371/journal.ppat.1012315)
Supplement: S5 Data — (XLSX) [file ppat.1012315.s012.xlsx]

## Sheet: Fig5
Figure 5A	CD56+ cells (%)	Enzymes		All		Sph3	Ega3	Sph3 + Ega3			Agd3	Sph3	Agd3 + Ega3		CD69+ cells (%)	Enzymes		All		Sph3	Ega3	Sph3 + Ega3			Agd3	Sph3	Agd3 + Ega3
			Control		WT (Af293)				Δuge	Δagd							Control		WT (Af293)				Δuge	Δagd
			93.75	93.47	82.33	92.24	92.93	93.79	94.05	77.61	61.16	93.79	94.2				6.4	4.92	9.25	3.33	4.02	3.78	4.3	9.13	8.11	3.66	4.15
			98.76	99.02	82.26	98.92	99.18	99.32	99.1	99.15	67.62	99.25	99.29				5.45	6.4	9.9	3.59	4.67	4.04	4.58	4.95	5.24	4.06	3.19
			96.37	96.58	63.12	96.87	97.08	96.89	96.71	96.59	39.11	95.74	96.77				13.47	13.7	15.39	12.13	11.19	12.14	11.09	12.03	23.4	13.66	11.14
			96.72	96.74	74.3	96.64	96.81	96.63	96.8	96.6	59.09	96.8	96.81				26.9	24.52	28.54	26.02	24.96	24.57	23.25	23.87	34.01	26.11	28.82
			94.75	94.86	71.97	94.63	94.92	94.74	94.76	95.14	56.03	94.9	94.64				14.13	12.78	17.26	13.54	13.77	14.63	15.16	15.21	22.46	13.59	12.76
			94.98	95.04	71.86	94.88	95.03	94.8	95.06	94.95	51.13	95.05	95.12				4.25	4.66	6.13	4.12	4.71	3.86	3.39	3.4	9.91	3.55	3.9
Figure 5B	Granzyme B (pg/mL)	Enzymes		All		Sph3	Ega3	Sph3 + Ega3			Agd3	Sph3	Agd3 + Ega3		Perforin (pg/mL)	Enzymes		All		Sph3	Ega3	Sph3 + Ega3			Agd3	Sph3	Agd3 + Ega3
			Control		WT (Af293)				Δuge	Δagd							Control		WT (Af293)				Δuge	Δagd
			72.02	149.02	326.79	62.24	69.43	72.41	591.9	188.9	204.5	150.4	248.2				4626.45	10926.3	38305.6	6828.69	6937.9	6860.97	48190.6	20634.8	23419.8	17100.6	28445.7
			51.3	147.68	281.15	73.98	44.23	71.43	140.3	115.9	185.7	132.9	189.7				4103.55	8580.65	39304	4584.78	5260.28	6440.35	21106.5	19633.7	28515.6	18947.7	28859.7
			65.16	90.81	295.12	96.49	74.76	81.26	68.83	75.73	421.1	89.73	71.23				2462.29	2574.14	31171	2768.63	3674.42	3744.77	3698.8	4212.17	45763	3310.17	2837.53
			120	218.04	362.87	233.2	167.7	202.1	128.9	235.5	395.7	181.9	148.4				2925.97	3469.96	17835.2	4010.42	4063.68	4872.65	3251.93	7539.08	21742.1	4833.91	3798.72
			119.3	293.44	320.06	341.1	205.6	240.6	141.4	145.1	368	602.8	211				3251.93	4802.88	20504	8091.14	8841.24	8071.45	7032.12	6759.12	26255	25560.7	9443.64
			92.6	170.88	339.77	158.8	144.5	201.5	98.24	81.64	367.7	170.3	94.02				6868.42	14972.7	35888.9	13804.1	19044.4	19460.7	13529.3	12140.7	44051.6	15565.5	11990.7
