# Supplementary material for: CD56-mediated activation of human natural killer cells is triggered by Aspergillus fumigatus galactosaminogalactan
Source: PLoS Pathog. 2024 Jun 18;20(6):e1012315. doi: 10.1371/journal.ppat.1012315 (PMC11216564; doi:10.1371/journal.ppat.1012315)
Supplement: S6 Data — (XLSX) [file ppat.1012315.s013.xlsx]

## Sheet: Fig6
Figure 6A		hyphal length (mm/mm2)
	Time in [h]	supernatant (SN) NK Donor (D) 1				SN NK + GAG D1				ÜS NK D2				SN NK + GAG D2				SN NK D3				SN NK + GAG D3				SN NK D4				SN NK + GAG D4				AF only
	6	0.261081	0.311989	0.270179	0.413283	0.142935	0.322186	0.213793	0.426353	0.267126	0.263421	0.342622	0.257838	0.194646	0.209829	0.132507	0.229591	0.387334	0.238568	0.381831	0.310263	0.274961	0.25995	0.18544	0.258196	0.348998	0.295866	0.342169	0.260186	0.201777	0.297177	0.24386	0.330687	0.36448	0.313049	0.226196	0.316683	0.140532	0.379962
	7	0.307774	0.39273	0.346934	0.530752	0.178331	0.390055	0.266617	0.567479	0.323631	0.341546	0.414226	0.311082	0.247416	0.258749	0.173829	0.280269	0.571158	0.289864	0.526989	0.400725	0.317647	0.344975	0.214789	0.321728	0.492628	0.402085	0.466978	0.322929	0.234539	0.370941	0.284529	0.383308	0.431935	0.389785	0.283742	0.423754	0.167838	0.446806
	8	0.40672	0.533432	0.492346	0.679522	0.207877	0.500049	0.353201	0.815909	0.389436	0.441703	0.535949	0.397496	0.329009	0.343124	0.217377	0.341767	0.835955	0.38399	0.707999	0.52293	0.416549	0.463654	0.268107	0.429194	0.706067	0.607565	0.614452	0.419144	0.29469	0.468751	0.351095	0.501136	0.560881	0.488469	0.372214	0.566341	0.226971	0.591575
	9	0.508694	0.721361	0.65398	0.937782	0.281199	0.624525	0.508951	1.13804	0.528477	0.624047	0.725584	0.528275	0.422569	0.46628	0.289589	0.444282	1.28896	0.559573	1.03171	0.72858	0.553641	0.601228	0.346436	0.557734	1.10947	0.890151	0.84086	0.555955	0.377637	0.645634	0.445658	0.667916	0.927517	0.70751	0.513379	0.781694	0.33089	0.852006
	10	0.842458	1.07624	0.978263	1.36569	0.435316	0.904554	0.742008	1.56537	0.710792	0.908196	0.995894	0.756675	0.567469	0.600079	0.382272	0.645646	1.83499	0.773934	1.49405	1.14886	0.722604	0.818041	0.485006	0.80543	1.73694	1.26379	1.37268	0.774909	0.5044	0.89503	0.581138	0.943724	1.2424	1.0534	0.72946	1.22123	0.467647	1.27117
	11	1.60316	1.65905	1.4484	2.11584	0.637073	1.38315	1.06053	2.21418	1.00781	1.28029	1.51625	1.1919	0.834743	0.863263	0.51077	0.897707	2.97677	1.14384	1.9411	1.70239	1.08146	1.17365	0.600867	1.13719	2.80319	1.911	1.96106	1.14391	0.684818	1.26642	0.838193	1.37238	1.66952	1.57852	1.08773	1.53022	0.732041	1.68486
	12	2.57852	2.74908	1.98064	3.27122	0.983744	2.07846	1.58519	4.13578	1.42018	1.89647	2.29508	1.66758	1.16199	1.09103	0.744566	1.23523	4.87612	1.80086	2.84703	2.45415	1.50066	1.76567	0.812871	1.6688	4.25748	2.69099	2.80726	1.78435	0.933566	1.80036	1.22784	2.02172	2.6705	2.2949	1.64145	2.70995	1.06182	2.92838
	13	3.91244	4.21611	2.8417	4.57393	1.39734	3.30182	2.43739	5.2629	2.02272	2.64895	3.76125	2.50777	1.48901	1.42147	1.04139	1.68729	6.335	2.27321	4.34646	4.00681	1.91676	2.33486	1.20545	2.20178	5.94568	5.13087	4.77712	2.9213	1.21409	2.5262	1.78592	2.89175	4.18592	3.63559	2.58565	3.89679	1.57631	4.54139
	14	6.84018	6.87996	4.7918	6.44373	2.03372	5.06577	3.12619	8.66738	2.84032	3.7928	4.86763	3.05994	2.38269	1.93275	1.38523	2.32795	10.1675	3.93331	7.23297	6.47007	2.49975	2.86415	1.61417	3.89007	10.0267	7.3648	7.50784	3.97981	1.75881	3.4715	2.4694	3.9152	6.92736	5.74814	3.71026	6.26889	2.69603	6.37573
	15	9.75467	9.5159	7.5609	9.38985	3.11343	6.70761	4.69606	12.8613	5.04021	6.0358	8.05177	4.94769	4.37394	3.01594	1.75901	3.6193	12.4084	6.3648	10.9133	9.44124	3.74229	4.06471	2.41004	5.01328	13.0156	10.0503	10.9658	6.0867	2.50923	4.51509	3.76001	5.73411	9.23221	8.44413	5.88212	9.03121	4.93149	9.14017
	16	11.3638	11.1782	10.8513	12.0716	5.08955	8.93819	7.41285	15.3485	7.96117	8.76015	11.654	8.82999	6.12807	4.92696	2.71113	5.45109	13.3329	8.2259	12.5401	11.0174	6.1168	7.11034	4.10644	7.19829	15.0364	10.949	13.5787	8.25346	3.63984	7.02303	6.1788	8.48133	11.1418	10.6578	9.13763	11.2507	7.66858	11.1336
		hyphal length (mm/mm2)												mean D1-D4				standard deviation
	Time in [h]	mean SN NK D1	mean SN NK + GAG D1	mean SN NK D2	mean SN NK + GAG D2	mean SN NK D3	mean SN NK + GAG D3	mean SN NK D4	mean SN NK + GAG D4	AF only			Time in [h]	AF only	AF + SN Control	AF + SN PGG		AF only	AF + SN Control	AF + SN PGG
	6	0.314133	0.276317	0.282752	0.191643	0.329499	0.244637	0.311805	0.268375	0.29015			6	0.29015	0.309547	0.245243		0.0700722	0.01078	0.0271598
	7	0.394547	0.35062	0.347621	0.240066	0.447184	0.299784	0.421155	0.318329	0.35731			7	0.35731	0.402627	0.3022		0.082961	0.0194543	0.0330679
	8	0.528005	0.469259	0.441146	0.307819	0.612719	0.394376	0.586807	0.403918	0.467742			8	0.467742	0.542169	0.393843		0.100299	0.0406686	0.0402219
	9	0.705454	0.63818	0.601596	0.40568	0.902207	0.51476	0.849109	0.534211	0.685499			9	0.685499	0.764591	0.523208		0.129908	0.070046	0.0574227
	10	1.06566	0.911812	0.842889	0.548867	1.31296	0.70777	1.28708	0.731073	0.997552			10	0.997552	1.12715	0.724881		0.204698	0.124662	0.0824982
	11	1.70662	1.32373	1.24906	0.776621	1.94103	0.998291	1.95479	1.04045	1.38048			11	1.38048	1.71287	1.03477		0.300178	0.191992	0.128701
	12	2.64487	2.1958	1.81983	1.0582	2.99454	1.437	2.88502	1.49587	2.21783			12	2.21783	2.58606	1.54672		0.352138	0.287348	0.194617
	13	3.88605	3.09986	2.73517	1.40979	4.24037	1.91471	4.69374	2.10449	3.40361			13	3.40361	3.88883	2.13221		0.661627	0.492489	0.410662
	14	6.23892	4.72327	3.64017	2.00715	6.95096	2.71704	7.21978	2.90373	5.28773			14	5.28773	6.01246	3.0878		1.01749	0.642538	0.61366
	15	9.05533	6.84461	6.01887	3.19205	9.78193	3.80758	10.0296	4.12961	7.77689			15	7.77689	8.72143	4.49346		1.54122	1.4229	1.00173
	16	11.3662	9.19727	9.30133	4.80431	11.2791	6.13297	11.9544	6.33075	10.165			16	10.165	10.9753	6.61633		1.71666	1.62988	1.39861
	Normalized hyphal length (%) at 16h	AF + SN Control	AF + SN PGG
		111.817	90.4796
		91.5032	47.2632
		110.96	60.334
		117.603	62.2797
		hyphal branch points (/mm2)
	Time 16 h	supernatant (SN) NK Donor (D) 1				SN NK + GAG D1				ÜS NK D2				SN NK + GAG D2				SN NK D3				SN NK + GAG D3				SN NK D4				SN NK + GAG D4				AF only
		25.3742	30.0078	24.8226	30.1181	8.2742	23.6091	14.2316	39.0542	17.9826	18.0929	23.7194	19.8581	12.3561	11.2529	7.61227	11.1426	29.5665	19.7478	30.8904	23.1678	17.431	16.7691	9.26711	13.4594	37.7304	21.4026	32.9865	17.5413	9.15679	15.9968	13.7903	18.7549	23.94	26.4775	20.52	25.9258	15.9968	23.94
		hyphal branch points (/mm2)
		mean SN NK D1	mean SN NK + GAG D1	mean SN NK D2	mean SN NK + GAG D2	mean SN NK D3	mean SN NK + GAG D3	mean SN NK D4	mean SN NK + GAG D4	AF only
		27.5807	21.2923	19.9133	10.591	25.8431	14.2316	27.4152	14.4247	22.8
	Normalized branch points (%) at 16h	AF + SN Control	AF + SN PGG
		120.968	93.3871
		87.3387	46.4516
		113.347	62.4194
		120.242	63.2661
Figure 6B		hyphal length (mm/mm2)
	Time 16 h	PGG SN only		PMN only		PMN + SN NK		PMN + SN NK + GAG		fungus only					PGG SN only	PMN only	PMN + SN NK	PMN + SN NK + GAG	fungus only
		9.41942	10.7178	7.66341	4.73384	5.26631	7.96174	5.88931	5.11122	8.79312	8.76768	9.2474	9.68942		10.0686	6.19862	6.61402	5.50026	9.1244
															9.69846	7.72175	10.5092	3.10813	10.1483
		PGG SN only		PMN only		PMN + SN NK		PMN + SN NK + GAG		fungus only					5.78195	7.68272	4.36701	2.23647	8.59936
		9.91019	9.48674	6.35024	9.09325	11.916	9.10244	3.36841	2.84784	9.52319	10.3589	10.7233	9.98774		6.46746	5.5525	4.72821	3.89253	8.65282
															10.4183	5.5525	3.852	1.99525	8.65282
		PGG SN only		PMN only		PMN + SN NK		PMN + SN NK + GAG		fungus only
		7.73841	3.8255	6.99164	8.37381	3.09104	5.64299	2.80442	1.66852	10.3188	7.43609	9.13843	7.50411		Normalized hyphal length (%) at 16h	PGG SN only	PMN only	PMN + SN NK	PMN + SN NK + GAG
																1.10348	0.679345	0.724872	0.602808
		PGG SN only		PMN only		PMN + SN NK		PMN + SN NK + GAG		fungus only						0.955675	0.760891	1.03557	0.306271
		4.26196	8.67296	6.8232	4.28181	6.5131	2.94333	4.97047	2.81458	9.54116	6.75596	9.82272	8.49145			0.67237	0.893406	0.50783	0.260074
																0.747439	0.641699	0.546436	0.449856
		PGG SN only		PMN only		PMN + SN NK		PMN + SN NK + GAG		fungus only						1.20404	0.641699	0.445173	0.23059
		11.4399	9.39672	6.8232	4.28181	3.78797	3.91603	1.89408	2.09643	9.54116	6.75596	9.82272	8.49145
		hyphal branch points (/mm2)
	Time 16 h	PGG SN only		PMN only		PMN + SN NK		PMN + SN NK + GAG		fungus only					PGG SN only	PMN only	PMN + SN NK	PMN + SN NK + GAG	fungus only
		24.271	25.1536	17.9826	9.37743	11.4736	18.0929	13.4594	9.04646	19.8581	24.3813	20.7407	20.1891		24.7123	13.68	14.7832	11.2529	21.2923
															18.1481	17.2655	23.2781	7.44678	23.085
		PGG SN only		PMN only		PMN + SN NK		PMN + SN NK + GAG		fungus only					13.7903	16.9897	10.8668	5.40581	17.8447
		17.1	19.1961	14.6729	19.8581	27.1394	19.4168	8.60517	6.2884	20.0787	25.9258	22.1749	24.1607		13.6249	11.639	8.16388	5.13001	20.8234
															22.0094	11.639	11.9149	9.21195	20.8234
		PGG SN only		PMN only		PMN + SN NK		PMN + SN NK + GAG		fungus only
		20.4097	7.17098	16.1071	17.8723	8.2742	13.4594	7.94324	2.86839	21.7336	12.9078	21.5129	15.2245		Normalized hyphal length (%) at 16h	PGG SN only	PMN only	PMN + SN NK	PMN + SN NK + GAG
																1.16062	0.642487	0.694301	0.528497
		PGG SN only		PMN only		PMN + SN NK		PMN + SN NK + GAG		fungus only						0.786141	0.747909	1.00836	0.322581
		8.2742	18.9755	12.3561	10.922	9.26711	7.06065	3.42	6.84001	26.8084	13.3491	22.2852	20.851			0.772797	0.952086	0.608964	0.302937
																0.654305	0.55894	0.392053	0.246358
		PGG SN only		PMN only		PMN + SN NK		PMN + SN NK + GAG		fungus only						1.05695	0.55894	0.572185	0.442384
		24.8226	19.1961	12.3561	10.922	16.9897	6.84001	11.0323	7.39162	26.8084	13.3491	22.2852	20.851
Figure 6C	ROS+ cells (%)	PMN	PMN + AF (ATCC46645)	PMN + AF + SN NK	PMN + AF + SN NK + GAG		Normalized ROS+ PMNs	PMN + AF + SN NK	PMN + AF + SN NK + GAG
		0.72	1.8	2.79	2.65			1.55	1.47222
		0.72	1.8	6.84	20.15			3.8	11.1944
		0.72	1.8	4.8	12.61			2.66667	7.00556
		1.57	15.5	18.15	25.32			1.17097	1.63355
		1.57	15.5	28.06	46.34			1.81032	2.98968
		1.57	15.5	21.53	62.42			1.38903	4.0271
	CD66b+GFP+ cells (%)	PMN + AF (ATCC46645-GFP)	PMN + AF + SN NK	PMN + AF + SN NK + GAG			Normalized GFP+ PMNs	PMN + AF + SN NK	PMN + AF + SN NK + GAG
		10.18	14.34	18.19				1.40864	1.78684
		10.18	17.87	22.38				1.7554	2.19843
		10.18	18.5	21.78				1.81729	2.13949
		3.37	4.34	6.37				1.28783	1.89021
		3.37	4.7	7.2				1.39466	2.1365
		3.37	6.72	8.01				1.99407	2.37685
