# Supplementary material for: CD56-mediated activation of human natural killer cells is triggered by Aspergillus fumigatus galactosaminogalactan
Source: PLoS Pathog. 2024 Jun 18;20(6):e1012315. doi: 10.1371/journal.ppat.1012315 (PMC11216564; doi:10.1371/journal.ppat.1012315)
Supplement: S7 Data — (XLSX) [file ppat.1012315.s014.xlsx]

## Sheet: S1_Fig
		CD56 concentration (µg)
Figure S1A	OD492 (CD56 ELISA)	1	0.5	0.25	0.125
		0.7356	0.46138	0.2367	0.1439
		0.7509	0.4002	0.1958	0.0926
		0.6721	0.50852	0.2048	0.1364
Figure S1B	OD492 (CD56 ELISA)	No inhibition	+ Oligo-mix
		0.732	0.452
		0.8942	0.499
Figure S1C	IFN-γ+ NK cells (%)		PGG (µg/mL)				Figure S1D	IFN-γ (pg/mL)		PGG (µg/mL)
		Control	40	20	10				Control	40	20	10
		0.49	4.38	1.79	1.34				7.06749	15.2841	12.5751	12.1803
		0.34	9.17	2.38	0.78				6.06134	18.073	13.8526	11.0096
		0.3	3.44	1.28	0.66				5.30946	19.3997	18.8694	15.8336
		0.3	2.49	0.89	0.57
Figure S1	Granzyme B (pg/mL)		PGG (µg/mL)				Figure S1F	Perforin (pg/mL)		PGG (µg/mL)
		Control	40	20	10				Control	40	20	10
		1752.05	2975.99	2596.94	1115.72				3026.95	2483.35	3408.49	1541.34
		517.93	1966.39	926.489	555.334				521.665	9398.22	1679.77	1581.85
		890.551	2544.15	1820.47	1812.13				2817.62	4907.61	4610.48	3779.89
